# Supplementary material for: Genome-wide association mapping in bread wheat subjected to independent and combined high temperature and drought stress
Source: PLoS One. 2018 Jun 27;13(6):e0199121. doi: 10.1371/journal.pone.0199121 (PMC6021117; doi:10.1371/journal.pone.0199121)
Supplement: S7 Table — (XLSX) [file pone.0199121.s007.xlsx]

## Sheet: Sheet1
Table S7 Summary of Association Mpping results, MTAs significant at FDR < 0.05 are highlighted in yellow
CONTROL [C]									DROUGHT [D]									HEAT [H]									COMBINATION [HD]
Trait	SNP	Chromosome	Position	FDR	Log10(P)	%R2	Effect Size		Trait	SNP	Chromosome	Position	FDR	Log10(P)	%R2	Effect Size		Trait	SNP	Chromosome	Position	FDR	Log10(P)	%R2	Effect Size		Trait	SNP	Chromosome	Position	FDR	Log10(P)	%R2	Effect Size
AWL	wsnp_Ex_c21633_30782312	6A	6.98	0.0460887	5.01972	19.1532	18.9788		AWL	Excalibur_c46453_216	7D	202.54	0.00670945	5.37951	18.118	7.69691		AWL	Excalibur_c46453_216	7D	202.54	0.0213968	4.87585	15.832	12.3908		AWL	IAAV7594	unm		0.0103321	5.49577	18.965	2.81632
	BS00093036_51	6A	6.98	0.0460887	5.01972	19.1532	18.9788			D_F5XZDLF02FKJFM_220	7D	197.58	0.00670945	5.37951	18.118	7.69691			D_F5XZDLF02FKJFM_220	7D	197.58	0.0213968	4.87585	15.832	12.3908			RAC875_c8661_692	unm		0.0103321	5.49577	18.965	2.81632
Biomass	RAC875_c15713_943	5A	49.73	0.206053	4.19325	16.1954	13.531			IAAV5220	unm		0.00670945	5.37951	18.118	7.69691			IAAV5220	unm		0.0213968	4.87585	15.832	12.3908			wsnp_CAP7_c1321_664480	7A	148.43	0.0103321	5.27119	18.0111	2.52212
	BobWhite_c2236_111	5A	49.61	0.206053	4.19325	16.1954	13.531			D_GB5Y7FA02JKEFG_227	unm		0.00670945	5.37951	18.118	7.69691			D_GB5Y7FA02JKEFG_227	unm		0.0213968	4.87585	15.832	12.3908			IACX7848	7A	161.31	0.0103321	5.27119	18.0111	2.52212
	BS00109052_51	5A	49.73	0.206053	4.19325	16.1954	13.531			RAC875_c16585_758	unm		0.00670945	5.37951	18.118	7.69691			RAC875_c16585_758	unm		0.0213968	4.87585	15.832	12.3908			wsnp_CAP7_c1321_664478	7A	148.43	0.0103321	5.27119	18.0111	2.52212
DTA	wsnp_JD_c514_781859	unm		0.196064	4.1718	16.0962	13.9953			TG0040	unm		0.00670945	5.37951	18.118	7.69691			TG0040	unm		0.0213968	4.87585	15.832	12.3908			wsnp_BM134363A_Ta_2_4	unm		0.0225433	4.85318	16.2641	2.50252
	wsnp_Ex_c21633_30782312	6A	6.98	0.196064	4.11336	15.8187	13.2995			CAP8_rep_c4857_90	7B	76.31	0.0196389	4.84613	15.9257	6.26615			Excalibur_c52319_257	2A	149.83	0.0930832	4.17038	13.0571	7.49692			BS00077768_51	2A	139.85	0.0386757	4.4427	14.5849	2.14958
	BS00093036_51	6A	6.98	0.196064	4.11336	15.8187	13.2995			RAC875_rep_c106588_205	7D	149.97	0.0208676	4.74522	15.5176	6.66496		BIOMASS	RAC875_c3138_224	3B	62.57	0.178346	4.14178	15.9097	19.0509			BS00077769_51	2A	139.85	0.0386757	4.4427	14.5849	2.14958
	Kukri_rep_c69422_54	unm		0.196064	4.08989	15.7075	13.6737			IAAV8258	5A	86.91	0.0208676	4.71063	15.3782	6.50763			TA001218-0519	3B	65.72	0.178346	4.13102	15.8588	17.5974			BS00071424_51	7A	137.39	0.0386757	4.44267	14.5848	2.17832
DTH	wsnp_Ra_rep_c74497_72390803	2B	119.07	0.354906	4.18896	16.1701	12.1411			wsnp_Ex_c21633_30782312	6A	6.98	0.0238768	4.56498	14.794	5.88546			wsnp_BE489326B_Ta_2_2	3B	65.72	0.178346	4.13102	15.8588	17.5974			wsnp_CAP11_c651_429263	7A	127.75	0.0421306	4.35195	14.2185	1.89232
DTM	wsnp_Ex_c28204_37349164	2A	108.46	0.545507	4.0932	15.7228	17.2158			BS00093036_51	6A	6.98	0.0238768	4.56498	14.794	5.88546			BobWhite_c16847_343	3B	65.72	0.178346	4.13102	15.8588	17.5974			wsnp_Ex_c8884_14841846	3A	105.67	0.0421306	4.10448	13.2285	1.92812
GPS	wsnp_BE405849A_Ta_1_1	unm		0.0466698	5.24869	21.0281	14.4802			Kukri_c45628_892	7D	206.75	0.0252037	4.46894	14.4113	6.36154			wsnp_Ra_rep_c74497_72390803	2B	119.07	0.196697	3.96878	15.0944	13.6632			wsnp_Ex_c9483_15722127	3A	105.67	0.0421306	4.10448	13.2285	1.92812
	BS00110075_51	5A	76.81	0.0466698	4.70231	18.3599	11.9837			BS00022875_51	7D	203.58	0.0252037	4.46894	14.4113	6.36154		DTA	RAC875_rep_c69171_92	3B	8.95	0.110591	4.42143	16.9701	16.6751			BS00001478_51	3A	101	0.0421306	4.10448	13.2285	1.92812
	wsnp_Ra_c17216_26044790	5A	76.81	0.0466698	4.70231	18.3599	11.9837			RAC875_rep_c111788_130	7D	197.58	0.05129	4.12819	13.069	6.13213			Ra_c58335_189	3B	12.65	0.110591	4.42143	16.9701	16.6751			BS00061179_51	3A	101	0.0421306	4.10448	13.2285	1.92812
	wsnp_Ex_c7168_12311649	5A	57.93	0.0466698	4.4609	17.2048	11.8429		BIOMASS	RAC875_c15713_943	5A	49.73	0.157093	4.31107	17.2872	20.3871			TA004185-0427	unm		0.110591	4.42143	16.9701	16.6751			RAC875_rep_c109433_782	3A	104.73	0.0421306	4.10448	13.2285	1.92812
	wsnp_Ex_c21633_30782312	6A	6.98	0.0466698	4.44563	17.1322	10.442			BobWhite_c2236_111	5A	49.61	0.157093	4.31107	17.2872	20.3871			BS00098161_51	3D	4.56	0.110591	4.06554	15.3023	15.498			BS00080879_51	3A	101	0.0421306	4.10448	13.2285	1.92812
	BS00093036_51	6A	6.98	0.0466698	4.44563	17.1322	10.442			BS00109052_51	5A	49.73	0.157093	4.31107	17.2872	20.3871		DTH	IAAV8258	5A	86.91	0.0243846	5.59723	23.3997	31.1272			BS00000445_51	3A	101	0.0421306	4.10448	13.2285	1.92812
	RAC875_c15713_943	5A	49.73	0.0466698	4.29703	16.429	13.125			RAC875_c3138_224	3B	62.57	0.194375	4.0856	16.1773	19.7213			IAAV6119	unm		0.029278	4.89282	19.8004	28.4992			wsnp_Ku_c18497_27803432	3A	101	0.0421306	4.10448	13.2285	1.92812
	BobWhite_c2236_111	5A	49.61	0.0466698	4.29703	16.429	13.125		DTA	BS00077768_51	2A	139.85	0.00205655	6.37018	25.6738	12.2334			Excalibur_c46453_216	7D	202.54	0.029278	4.61472	18.4159	26.144			wsnp_JD_c2578_3489735	2A	134.75	0.0479571	4.02474	12.9124	1.80414
	BS00109052_51	5A	49.73	0.0466698	4.29703	16.429	13.125			BS00077769_51	2A	139.85	0.00205655	6.37018	25.6738	12.2334			D_F5XZDLF02FKJFM_220	7D	197.58	0.029278	4.61472	18.4159	26.144		BIOMASS	IAAV7594	unm		0.0117506	5.52629	16.5718	23.7191
	RAC875_rep_c69171_92	3B	8.95	0.0466698	4.23613	16.1425	10.7246			wsnp_BM134363A_Ta_2_4	unm		0.0139462	5.36277	20.7119	12.8692			IAAV5220	unm		0.029278	4.61472	18.4159	26.144			RAC875_c8661_692	unm		0.0117506	5.52629	16.5718	23.7191
	Ra_c58335_189	3B	12.65	0.0466698	4.23613	16.1425	10.7246			wsnp_JD_c2578_3489735	2A	134.75	0.0221481	5.03695	19.1615	9.41499			D_GB5Y7FA02JKEFG_227	unm		0.029278	4.61472	18.4159	26.144			wsnp_BM134363A_Ta_2_4	unm		0.0117506	5.08305	14.9444	21.6154
	TA004185-0427	unm		0.0466698	4.23613	16.1425	10.7246			wsnp_CAP7_c1321_664480	7A	148.43	0.0461679	4.45734	16.4689	9.65212			RAC875_c16585_758	unm		0.029278	4.61472	18.4159	26.144			wsnp_CAP7_c1321_664480	7A	148.43	0.0117506	5.06449	14.8771	20.1215
GW	wsnp_BE405849A_Ta_1_1	unm		0.0534301	5.25656	20.9534	12.0715			IACX7848	7A	161.31	0.0461679	4.45734	16.4689	9.65212			TG0040	unm		0.029278	4.61472	18.4159	26.144			IACX7848	7A	161.31	0.0117506	5.06449	14.8771	20.1215
	BS00110075_51	5A	76.81	0.0541757	4.77342	18.602	10.0608			wsnp_CAP7_c1321_664478	7A	148.43	0.0461679	4.45734	16.4689	9.65212			Excalibur_c52319_257	2A	149.83	0.0610721	4.24426	16.6042	16.4669			wsnp_CAP7_c1321_664478	7A	148.43	0.0117506	5.06449	14.8771	20.1215
	wsnp_Ra_c17216_26044790	5A	76.81	0.0541757	4.77342	18.602	10.0608			BS00071424_51	7A	137.39	0.0461679	4.41692	16.2843	9.22612		DTM	IAAV8258	5A	86.91	0.633171	4.16852	15.2422	14.5636			BS00077768_51	2A	139.85	0.0117506	5.0112	14.684	19.2914
	wsnp_Ex_c7168_12311649	5A	57.93	0.0795531	4.48163	17.21	9.87647			IAAV7594	unm		0.0702053	4.13798	15.0215	9.89464		GPS	RAC875_c15713_943	5A	49.73	0.0881787	4.12104	15.8549	26.4481			BS00077769_51	2A	139.85	0.0117506	5.0112	14.684	19.2914
	RAC875_rep_c69171_92	3B	8.95	0.0843007	4.15448	15.6748	8.83133			RAC875_c8661_692	unm		0.0702053	4.13798	15.0215	9.89464			BobWhite_c2236_111	5A	49.61	0.0881787	4.12104	15.8549	26.4481			BS00071424_51	7A	137.39	0.0339177	4.49968	12.8578	17.9623
	Ra_c58335_189	3B	12.65	0.0843007	4.15448	15.6748	8.83133		DTH	BS00077768_51	2A	139.85	0.0335309	5.15787	20.0413	6.75574			BS00109052_51	5A	49.73	0.0881787	4.12104	15.8549	26.4481			BS00068415_51	3B	144.74	0.0424613	4.31496	12.2103	13.614
	TA004185-0427	unm		0.0843007	4.15448	15.6748	8.83133			BS00077769_51	2A	139.85	0.0335309	5.15787	20.0413	6.75574			Excalibur_c46453_216	7D	202.54	0.0881787	4.08474	15.6829	26.3025			BS00065603_51	3B	144.74	0.0424613	4.31496	12.2103	13.614
	wsnp_Ex_c21633_30782312	6A	6.98	0.0843007	4.10427	15.4416	8.30785			IAAV7168	unm		0.118356	4.38082	16.371	5.45942			D_F5XZDLF02FKJFM_220	7D	197.58	0.0881787	4.08474	15.6829	26.3025			wsnp_Ex_c7168_12311649	5A	57.93	0.0431068	4.27062	12.0558	16.0282
	BS00093036_51	6A	6.98	0.0843007	4.10427	15.4416	8.30785			wsnp_JD_c2578_3489735	2A	134.75	0.118356	4.3091	16.04	5.35441			IAAV5220	unm		0.0881787	4.08474	15.6829	26.3025			BS00071183_51	3B	144.74	0.0462097	4.20567	11.8302	13.3562
HI	RAC875_c15713_943	5A	49.73	0.0288424	5.0472	20.3562	36.7182		DTM	wsnp_Ex_c7168_12311649	5A	57.93	0.0390794	5.13058	20.1928	-4.85842			D_GB5Y7FA02JKEFG_227	unm		0.0881787	4.08474	15.6829	26.3025			Tdurum_contig56175_791	7A	135.81	0.0625497	4.04199	11.2652	12.6828
	BobWhite_c2236_111	5A	49.61	0.0288424	5.0472	20.3562	36.7182			IAAV7594	unm		0.0390794	4.91528	19.1473	-5.41614			RAC875_c16585_758	unm		0.0881787	4.08474	15.6829	26.3025		DTA	BS00077768_51	2A	139.85	0.0413838	5.06649	17.3107	13.9419
	BS00109052_51	5A	49.73	0.0288424	5.0472	20.3562	36.7182			RAC875_c8661_692	unm		0.0390794	4.91528	19.1473	-5.41614			TG0040	unm		0.0881787	4.08474	15.6829	26.3025			BS00077769_51	2A	139.85	0.0413838	5.06649	17.3107	13.9419
	wsnp_BE405849A_Ta_1_1	unm		0.0425462	4.73093	18.7939	32.8366			CAP8_c1066_309	5A	57.93	0.0520995	4.50727	17.1988	-4.0009		GY	RAC875_rep_c69171_92	3B	8.95	0.0238352	5.13001	21.1738	8.79506			wsnp_BM134363A_Ta_2_4	unm		0.0454439	4.84975	16.4013	15.0185
	BS00110075_51	5A	76.81	0.0425462	4.45997	17.4757	29.7868			wsnp_CAP7_c1321_664480	7A	148.43	0.0520995	4.42242	16.799	-4.82476			Ra_c58335_189	3B	12.65	0.0238352	5.13001	21.1738	8.79506			wsnp_JD_c2578_3489735	2A	134.75	0.12973	4.0681	13.206	10.8609
	wsnp_Ra_c17216_26044790	5A	76.81	0.0425462	4.45997	17.4757	29.7868			IACX7848	7A	161.31	0.0520995	4.42242	16.799	-4.82476			TA004185-0427	unm		0.0238352	5.13001	21.1738	8.79506			wsnp_CAP7_c1321_664480	7A	148.43	0.12973	4.02621	13.0386	12.6672
	wsnp_Ex_c7168_12311649	5A	57.93	0.0425462	4.25635	16.4975	28.958			wsnp_CAP7_c1321_664478	7A	148.43	0.0520995	4.42242	16.799	-4.82476			BS00098161_51	3D	4.56	0.0250971	4.888	19.9422	8.355			IACX7848	7A	161.31	0.12973	4.02621	13.0386	12.6672
	Excalibur_c46453_216	7D	202.54	0.0425462	4.24154	16.4268	32.777			wsnp_BM134363A_Ta_2_4	unm		0.064297	4.27307	16.0998	-5.45307			IACX4260	3B	51.07	0.0250971	4.88575	19.9309	8.09032			wsnp_CAP7_c1321_664478	7A	148.43	0.12973	4.02621	13.0386	12.6672
	D_F5XZDLF02FKJFM_220	7D	197.58	0.0425462	4.24154	16.4268	32.777			Kukri_rep_c72329_163	5A	64.21	0.0692573	4.10249	15.3085	-3.64753			BS00039935_51	4B	6.04	0.0369636	4.63842	18.6887	8.91785		DTH	wsnp_CAP7_c1321_664480	7A	148.43	0.0574472	4.74796	15.3379	11.8172
	IAAV5220	unm		0.0425462	4.24154	16.4268	32.777			TA004548-0753	unm		0.0692573	4.10249	15.3085	-3.64753			Jagger_c7688_98	2B	134.46	0.0429996	4.44779	17.7427	7.50712			IACX7848	7A	161.31	0.0574472	4.74796	15.3379	11.8172
	D_GB5Y7FA02JKEFG_227	unm		0.0425462	4.24154	16.4268	32.777			GENE-3791_463	unm		0.0692573	4.10249	15.3085	17.1108			BS00011047_51	2B	134.46	0.0429996	4.44779	17.7427	7.50712			wsnp_CAP7_c1321_664478	7A	148.43	0.0574472	4.74796	15.3379	11.8172
	RAC875_c16585_758	unm		0.0425462	4.24154	16.4268	32.777		GPS	Excalibur_c18172_2105	3B	80.13	0.0372661	5.21382	21.5926	-4.80773			Excalibur_rep_c71645_94	3B	9.7	0.0536215	4.24673	16.7556	7.08108			BS00071424_51	7A	137.39	0.0671067	4.55552	14.575	11.0601
	TG0040	unm		0.0425462	4.24154	16.4268	32.777			wsnp_Ku_c10196_16926860	unm		0.0372661	5.112	21.0714	-4.81001			RAC875_rep_c69171_241	3D	4.56	0.0536215	4.24673	16.7556	7.08108			IAAV7594	unm		0.0933685	4.236	13.3253	12.0834
	RAC875_rep_c69171_92	3B	8.95	0.0604725	3.99867	15.275	26.3516			CAP11_c2623_196	unm		0.0862721	4.34951	17.2564	-4.60639			BobWhite_c12908_381	3B	34.61	0.0536215	4.21362	16.5941	6.90516			RAC875_c8661_692	unm		0.0933685	4.236	13.3253	12.0834
	Ra_c58335_189	3B	12.65	0.0604725	3.99867	15.275	26.3516			Ex_c2332_275	unm		0.0862721	4.34951	17.2564	-4.60639			BS00039936_51	4B	6.04	0.0720994	4.0261	15.6853	7.52938			wsnp_Ex_c7168_12311649	5A	57.93	0.106955	4.10227	12.8086	9.63914
	TA004185-0427	unm	60.4	0.0604725	3.99867	15.275	26.3516			wsnp_Ex_c2332_4371926	unm		0.0862721	4.34951	17.2564	-4.60639		HI	IAAV8258	5A	86.91	0.180005	4.69875	19.6426	59.4918		DTM	IAAV7594	unm		0.0104023	5.43335	14.9426	22.5962
LA	RAC875_c15713_943	5A	49.73	0.0187155	5.23503	21.2981	22.2538		GW	wsnp_BM134363A_Ta_2_4	unm		0.0020173	6.45442	20.5821	29.7073		LA	wsnp_Ex_c21633_30782312	6A	6.98	0.0336258	5.15664	20.8113	27.2731			RAC875_c8661_692	unm		0.0104023	5.43335	14.9426	22.5962
	BobWhite_c2236_111	5A	49.61	0.0187155	5.23503	21.2981	22.2538			BS00077768_51	2A	139.85	0.0020173	6.20246	19.5827	24.3051			BS00093036_51	6A	6.98	0.0336258	5.15664	20.8113	27.2731			wsnp_CAP7_c1321_664480	7A	148.43	0.0104023	5.26825	14.3831	19.7877
	BS00109052_51	5A	49.73	0.0187155	5.23503	21.2981	22.2538			BS00077769_51	2A	139.85	0.0020173	6.20246	19.5827	24.3051			wsnp_CAP11_c2596_1325540	1B	154.84	0.167999	4.28192	16.547	22.5697			IACX7848	7A	161.31	0.0104023	5.26825	14.3831	19.7877
PEXT	Ku_c6050_678	2B	102.28	0.298837	4.07674	15.5996	6.36022			IAAV7594	unm		0.00592669	5.38629	16.4302	23.7807			IAAV5294	5A	62.72	0.200142	4.08095	15.5949	24.3431			wsnp_CAP7_c1321_664478	7A	148.43	0.0104023	5.26825	14.3831	19.7877
	wsnp_JD_c514_781859	unm	75.2	0.298837	4.05958	15.5187	8.03275			RAC875_c8661_692	unm		0.00592669	5.38629	16.4302	23.7807		PEXT	Excalibur_c46453_216	7D	202.54	0.00890671	5.25648	21.216	7.12999			BS00077768_51	2A	139.85	0.0132915	5.01568	13.5362	18.567
	Ra_c9190_1384	2B	102.28	0.298837	4.02724	15.3664	6.48733			wsnp_CAP7_c1321_664480	7A	148.43	0.00592669	5.30845	16.1362	21.1447			D_F5XZDLF02FKJFM_220	7D	197.58	0.00890671	5.25648	21.216	7.12999			BS00077769_51	2A	139.85	0.0132915	5.01568	13.5362	18.567
PH	wsnp_Ex_c21633_30782312	6A	6.98	0.020394	5.06691	18.6442	22.7223			IACX7848	7A	161.31	0.00592669	5.30845	16.1362	21.1447			IAAV5220	unm		0.00890671	5.25648	21.216	7.12999			BS00071424_51	7A	137.39	0.0171041	4.84816	12.9804	18.0489
	BS00093036_51	6A	6.98	0.020394	5.06691	18.6442	22.7223			wsnp_CAP7_c1321_664478	7A	148.43	0.00592669	5.30845	16.1362	21.1447			D_GB5Y7FA02JKEFG_227	unm		0.00890671	5.25648	21.216	7.12999			wsnp_BM134363A_Ta_2_4	unm		0.0202304	4.7241	12.5719	19.8842
	Excalibur_c46453_216	7D	202.54	0.020394	4.77176	17.3132	25.7681			wsnp_JD_c2578_3489735	2A	134.75	0.00835773	5.10802	15.3847	19.2228			RAC875_c16585_758	unm		0.00890671	5.25648	21.216	7.12999			wsnp_Ex_c7168_12311649	5A	57.93	0.0429064	4.35182	11.3619	15.5359
	D_F5XZDLF02FKJFM_220	7D	197.58	0.020394	4.77176	17.3132	25.7681			BS00071424_51	7A	137.39	0.0157014	4.78841	14.2025	19.0967			TG0040	unm		0.00890671	5.25648	21.216	7.12999		GPS	IAAV7594	unm		0.0094902	5.44944	18.7776	35.9789
	IAAV5220	unm		0.020394	4.77176	17.3132	25.7681			wsnp_Ex_c7168_12311649	5A	57.93	0.0446776	4.29287	12.4089	16.7514			Kukri_c45628_892	7D	206.75	0.0174018	4.84066	19.1633	6.30934			RAC875_c8661_692	unm		0.0094902	5.44944	18.7776	35.9789
	D_GB5Y7FA02JKEFG_227	unm		0.020394	4.77176	17.3132	25.7681		HI	IAAV6119	unm		0.0186408	5.21686	20.4342	52.5306			BS00022875_51	7D	203.58	0.0174018	4.84066	19.1633	6.30934			wsnp_CAP7_c1321_664480	7A	148.43	0.0094902	5.3081	18.1771	32.4022
	RAC875_c16585_758	unm		0.020394	4.77176	17.3132	25.7681			IAAV8258	5A	86.91	0.0186408	5.10779	19.9053	52.0884			RAC875_c3138_224	3B	62.57	0.0218154	4.69134	18.4368	6.40998			IACX7848	7A	161.31	0.0094902	5.3081	18.1771	32.4022
	TG0040	unm		0.020394	4.77176	17.3132	25.7681			Excalibur_c46453_216	7D	202.54	0.0186408	4.81079	18.4806	47.52			GENE-1587_448	3B	62.67	0.0259616	4.57002	17.8506	5.74256			wsnp_CAP7_c1321_664478	7A	148.43	0.0094902	5.3081	18.1771	32.4022
	CAP8_rep_c4857_90	7B	76.31	0.0771981	4.1425	14.5432	21.7508			D_F5XZDLF02FKJFM_220	7D	197.58	0.0186408	4.81079	18.4806	47.52			RAC875_rep_c111788_130	7D	197.58	0.0272814	4.50709	17.5481	6.17253			BS00071424_51	7A	137.39	0.0176722	4.95891	16.7116	29.8248
	IAAV8258	5A	86.91	0.0778655	4.093	14.3293	20.4986			IAAV5220	unm		0.0186408	4.81079	18.4806	47.52			wsnp_Ra_rep_c74497_72390803	2B	119.07	0.0364488	4.34348	16.7662	4.34585			wsnp_Ex_c7168_12311649	5A	57.93	0.031361	4.61469	15.2925	26.5761
PL	RAC875_c15713_943	5A	49.73	0.0643905	4.67265	17.8202	17.2965			D_GB5Y7FA02JKEFG_227	unm		0.0186408	4.81079	18.4806	47.52			RAC875_c4047_115	1B	137	0.0368977	4.3034	16.5757	5.76718			wsnp_BM134363A_Ta_2_4	unm		0.031361	4.58487	15.1707	31.036
	BobWhite_c2236_111	5A	49.61	0.0643905	4.67265	17.8202	17.2965			RAC875_c16585_758	unm		0.0186408	4.81079	18.4806	47.52			BobWhite_c48009_52	3B	62.57	0.0386242	4.19337	16.0548	5.47098			CAP8_c1066_309	5A	57.93	0.0726437	4.11126	13.2628	22.367
	BS00109052_51	5A	49.73	0.0643905	4.67265	17.8202	17.2965			TG0040	unm		0.0186408	4.81079	18.4806	47.52			Excalibur_c11001_134	3B	62.57	0.0386242	4.19337	16.0548	5.47098			BS00077768_51	2A	139.85	0.0726437	4.0559	13.0429	26.0683
	wsnp_JD_c514_781859	unm		0.0643905	4.45105	16.784	13.9001			RAC875_rep_c106588_205	7D	149.97	0.0244601	4.64165	17.6792	43.2592			wsnp_BE498786B_Ta_2_1	3B	62.57	0.0386242	4.19337	16.0548	5.47098			BS00077769_51	2A	139.85	0.0726437	4.0559	13.0429	26.0683
	RAC875_rep_c106588_205	7D	149.97	0.0643905	4.4161	16.6217	15.1208			Kukri_c8913_655	3D	119.41	0.036088	4.42698	16.6728	-62.7165		PH	Excalibur_c46453_216	7D	202.54	0.152535	4.01028	14.9929	15.1888		GY	wsnp_BM134363A_Ta_2_4	unm		0.00188467	6.70911	23.4671	9.70469
	Kukri_rep_c69422_54	unm		0.0643905	4.29076	16.0421	13.3328			CAP8_rep_c4857_90	7B	76.31	0.0726605	4.01028	14.7532	37.4063			D_F5XZDLF02FKJFM_220	7D	197.58	0.152535	4.01028	14.9929	15.1888			BS00077768_51	2A	139.85	0.0207604	5.18999	17.0608	7.46457
	wsnp_BE405849A_Ta_1_1	unm		0.0643905	4.21013	15.6713	15.9936		LA	Excalibur_c46453_216	7D	202.54	0.0171546	4.97182	18.3198	41.2489			IAAV5220	unm		0.152535	4.01028	14.9929	15.1888			BS00077769_51	2A	139.85	0.0207604	5.18999	17.0608	7.46457
	Excalibur_c46453_216	7D	202.54	0.0643905	4.06158	14.9925	14.4794			D_F5XZDLF02FKJFM_220	7D	197.58	0.0171546	4.97182	18.3198	41.2489			D_GB5Y7FA02JKEFG_227	unm		0.152535	4.01028	14.9929	15.1888			IAAV7594	unm		0.023779	4.76391	15.3488	8.17609
	D_F5XZDLF02FKJFM_220	7D	197.58	0.0643905	4.06158	14.9925	14.4794			IAAV5220	unm		0.0171546	4.97182	18.3198	41.2489			RAC875_c16585_758	unm		0.152535	4.01028	14.9929	15.1888			RAC875_c8661_692	unm		0.023779	4.76391	15.3488	8.17609
	IAAV5220	unm		0.0643905	4.06158	14.9925	14.4794			D_GB5Y7FA02JKEFG_227	unm		0.0171546	4.97182	18.3198	41.2489			TG0040	unm		0.152535	4.01028	14.9929	15.1888			wsnp_CAP7_c1321_664480	7A	148.43	0.023779	4.70506	15.1153	7.32401
	D_GB5Y7FA02JKEFG_227	unm		0.0643905	4.06158	14.9925	14.4794			RAC875_c16585_758	unm		0.0171546	4.97182	18.3198	41.2489		PL	RAC875_c3138_224	3B	62.57	0.0663869	4.5096	17.7173	15.4667			IACX7848	7A	161.31	0.023779	4.70506	15.1153	7.32401
	RAC875_c16585_758	unm		0.0643905	4.06158	14.9925	14.4794			TG0040	unm		0.0171546	4.97182	18.3198	41.2489			RAC875_c4047_115	1B	137	0.0663869	4.36848	17.0363	15.1658			wsnp_CAP7_c1321_664478	7A	148.43	0.023779	4.70506	15.1153	7.32401
	TG0040	unm		0.0643905	4.06158	14.9925	14.4794			CAP8_rep_c4857_90	7B	76.31	0.0520667	4.42269	15.8574	33.3247			RAC875_c15713_943	5A	49.73	0.0663869	4.32484	16.8268	16.2012			wsnp_Ex_c7168_12311649	5A	57.93	0.0495798	4.3348	13.6625	6.18716
SL	Excalibur_c52319_257	2A	149.83	0.0152734	5.13648	19.5359	13.1748			RAC875_rep_c106588_205	7D	149.97	0.0826319	4.05964	14.2684	34.0615			BobWhite_c2236_111	5A	49.61	0.0663869	4.32484	16.8268	16.2012			BS00071424_51	7A	137.39	0.0685716	4.1482	12.9412	6.50776
	Excalibur_c46453_216	7D	202.54	0.0152734	4.95531	18.6886	19.4173			wsnp_Ex_c21633_30782312	6A	6.98	0.0826319	4.0365	14.1682	30.6945			BS00109052_51	5A	49.73	0.0663869	4.32484	16.8268	16.2012			wsnp_JD_c2578_3489735	2A	134.75	0.0743414	4.04702	12.5532	5.7102
	D_F5XZDLF02FKJFM_220	7D	197.58	0.0152734	4.95531	18.6886	19.4173			BS00093036_51	6A	6.98	0.0826319	4.0365	14.1682	30.6945			BobWhite_c48009_52	3B	62.57	0.0663869	4.25918	16.5124	14.0365			BS00068415_51	3B	144.74	0.0743414	3.99917	12.3704	4.92459
	IAAV5220	unm		0.0152734	4.95531	18.6886	19.4173			IAAV8258	5A	86.91	0.0826319	4.02581	14.1219	33.2384			Excalibur_c11001_134	3B	62.57	0.0663869	4.25918	16.5124	14.0365			BS00065603_51	3B	144.74	0.0743414	3.99917	12.3704	4.92459
	D_GB5Y7FA02JKEFG_227	unm		0.0152734	4.95531	18.6886	19.4173		PEXT	BS00077768_51	2A	139.85	0.00183039	6.42077	24.8356	15.038			wsnp_BE498786B_Ta_2_1	3B	62.57	0.0663869	4.25918	16.5124	14.0365		HI	wsnp_BM134363A_Ta_2_4	unm		0.00116416	6.91833	27.9967	4.73358
	RAC875_c16585_758	unm		0.0152734	4.95531	18.6886	19.4173			BS00077769_51	2A	139.85	0.00183039	6.42077	24.8356	15.038			wsnp_BE405849A_Ta_1_1	unm	62.5	0.0678813	4.17044	16.0894	14.7399			BS00065292_51	5A	79.92	0.0996629	4.50869	16.4643	20.8331
	TG0040	unm		0.0152734	4.95531	18.6886	19.4173			wsnp_BM134363A_Ta_2_4	unm		0.00490689	5.81642	21.948	16.7115			wsnp_Ex_c7168_12311649	5A	57.93	0.0678813	4.03591	15.4519	13.5791			IAAV2328	5A	80.63	0.0996629	4.50869	16.4643	12.2698
	GENE-2220_165	7D	161.13	0.0510922	4.3729	16.0181	13.8361			wsnp_JD_c2578_3489735	2A	134.75	0.0181017	5.12457	18.7498	11.6518		SL	RAC875_c15713_943	5A	49.73	0.129785	4.394	16.5271	11.4173			BS00066295_51	7A	148.43	0.198293	4.03496	14.3586	12.2698
	RAC875_rep_c106588_205	7D	149.97	0.0887675	4.07836	14.6987	16.197			wsnp_CAP7_c1321_664480	7A	148.43	0.0220408	4.79602	17.2711	12.2172			BobWhite_c2236_111	5A	49.61	0.129785	4.394	16.5271	11.4173		LA	wsnp_Ex_c7168_12311649	5A	57.93	0.0260676	5.30269	20.9861	12.6054
	CAP8_rep_c4857_90	7B	76.31	0.0887675	4.03609	14.5111	14.8484			IACX7848	7A	161.31	0.0220408	4.79602	17.2711	12.2172			BS00109052_51	5A	49.73	0.129785	4.394	16.5271	11.4173			wsnp_CAP7_c1321_664480	7A	148.43	0.0260676	4.9409	19.232	13.3506
SLP	wsnp_Ex_c21633_30782312	6A	6.98	0.0201264	5.37955	21.3738	19.0538			wsnp_CAP7_c1321_664478	7A	148.43	0.0220408	4.79602	17.2711	12.2172		TILL	RAC875_rep_c69171_92	3B	8.95	0.0316786	5.00646	20.6258	9.42374			IACX7848	7A	161.31	0.0260676	4.9409	19.232	13.3506
	BS00093036_51	6A	6.98	0.0201264	5.37955	21.3738	19.0538			BS00071424_51	7A	137.39	0.02402	4.60817	16.4373	11.4695			Ra_c58335_189	3B	12.65	0.0316786	5.00646	20.6258	9.42374			wsnp_CAP7_c1321_664478	7A	148.43	0.0260676	4.9409	19.232	13.3506
	Excalibur_c46453_216	7D	202.54	0.0257553	4.67039	17.9506	20.6149			IAAV7594	unm		0.02402	4.60377	16.4179	12.9874			TA004185-0427	unm		0.0316786	5.00646	20.6258	9.42374			BS00071424_51	7A	137.39	0.0260676	4.86928	18.8886	12.6706
	D_F5XZDLF02FKJFM_220	7D	197.58	0.0257553	4.67039	17.9506	20.6149			RAC875_c8661_692	unm		0.02402	4.60377	16.4179	12.9874			BS00098161_51	3D	4.56	0.0336615	4.77327	19.4419	8.95594			IAAV7594	unm		0.0454792	4.48144	17.0508	13.3319
	IAAV5220	unm		0.0257553	4.67039	17.9506	20.6149		PH	BS00077768_51	2A	139.85	0.016024	5.47855	22.8227	5.46462			IACX4260	3B	51.07	0.0336615	4.75824	19.366	8.65845			RAC875_c8661_692	unm		0.0454792	4.48144	17.0508	13.3319
	D_GB5Y7FA02JKEFG_227	unm		0.0257553	4.67039	17.9506	20.6149			BS00077769_51	2A	139.85	0.016024	5.47855	22.8227	5.46462			BS00039935_51	4B	6.04	0.0429837	4.57289	18.4363	9.60907		PEXT	IAAV7594	unm		0.00310597	6.05542	21.0401	8.22872
	RAC875_c16585_758	unm		0.0257553	4.67039	17.9506	20.6149			wsnp_JD_c2578_3489735	2A	134.75	0.173708	4.26741	16.7539	4.06933			Jagger_c7688_98	2B	134.46	0.0543857	4.34577	17.3099	8.05056			RAC875_c8661_692	unm		0.00310597	6.05542	21.0401	8.22872
	TG0040	unm		0.0257553	4.67039	17.9506	20.6149		PL	RAC875_rep_c106588_205	7D	149.97	0.191597	4.25558	16.4953	11.139			BS00011047_51	2B	134.46	0.0543857	4.34577	17.3099	8.05056			wsnp_CAP7_c1321_664480	7A	148.43	0.00310597	5.79318	19.9149	7.26122
	IAAV8258	5A	86.91	0.0476555	4.35199	16.4541	18.2841		SL	Excalibur_c46453_216	7D	202.54	0.03556	4.5755	14.3956	9.79			Excalibur_rep_c71645_94	3B	9.7	0.0683131	4.14984	16.3495	7.59395			IACX7848	7A	161.31	0.00310597	5.79318	19.9149	7.26122
	Excalibur_c52319_257	2A	149.83	0.0851089	4.0271	14.9532	16.3614			D_F5XZDLF02FKJFM_220	7D	197.58	0.03556	4.5755	14.3956	9.79			RAC875_rep_c69171_241	3D	4.56	0.0683131	4.14984	16.3495	7.59395			wsnp_CAP7_c1321_664478	7A	148.43	0.00310597	5.79318	19.9149	7.26122
	CAP8_rep_c4857_90	7B	76.31	0.0851089	4.01298	14.8886	12.4786			IAAV5220	unm		0.03556	4.5755	14.3956	9.79			BobWhite_c12908_381	3B	34.61	0.0683991	4.1079	16.1453	7.3918			wsnp_Ex_c7168_12311649	5A	57.93	0.0133819	5.04497	16.7832	5.9365
TILL	Excalibur_c46453_216	7D	202.54	0.0112867	5.15363	19.0155	36.4597			D_GB5Y7FA02JKEFG_227	unm		0.03556	4.5755	14.3956	9.79			IAAV8258	5A	86.91	0.0750315	4.02992	15.7669	10.6685			BS00033442_51	7A	126.4	0.0133819	5.01273	16.6509	4.70643
	D_F5XZDLF02FKJFM_220	7D	197.58	0.0112867	5.15363	19.0155	36.4597			RAC875_c16585_758	unm		0.03556	4.5755	14.3956	9.79		Percent reduction	IAAV5776	2B	159.87	0.0380873	5.10254	20.634	0.299026			BS00071424_51	7A	137.39	0.0333167	4.52617	14.6804	5.98641
	IAAV5220	unm		0.0112867	5.15363	19.0155	36.4597			TG0040	unm		0.03556	4.5755	14.3956	9.79			BS00063512_51	2B	160.9	0.0380873	5.10254	20.634	0.299026			wsnp_CAP11_c651_429263	7A	127.75	0.0333167	4.50744	14.6055	5.25974
	D_GB5Y7FA02JKEFG_227	unm		0.0112867	5.15363	19.0155	36.4597			Jagger_c7688_98	2B	134.46	0.03556	4.5303	14.2205	8.08459			BS00077768_51	5D	139.85	0.15987	4.15755	16.0281	0.301317			CAP8_c1066_309	5A	57.93	0.0453071	4.32818	13.8929	4.89635
	RAC875_c16585_758	unm		0.0112867	5.15363	19.0155	36.4597			BS00011047_51	2B	134.46	0.03556	4.5303	14.2205	8.08459			BS00077769_51	5D	139.85	0.15987	4.15755	16.0281	0.301317			BS00066319_51	3A	103.83	0.0603453	4.07594	12.9016	4.58696
	TG0040	unm		0.0112867	5.15363	19.0155	36.4597		SLP	IAAV8258	5A	86.91	0.199994	4.68333	12.2659	7.57813			Excalibur_rep_c107035_354	5A	36.6	0.15987	4.08161	15.668	0.26058			BS00084370_51	7A	126.8	0.0603453	4.07443	12.8957	4.48483
	wsnp_Ex_c21633_30782312	6A	6.98	0.0225076	4.72893	17.1005	29.3845		TILL	IAAV8258	5A	86.91	0.089782	5.03116	20.7476	10.7904												wsnp_CAP11_c651_429138	7A	128.37	0.0603453	4.07443	12.8957	4.48483
	BS00093036_51	6A	6.98	0.0225076	4.72893	17.1005	29.3845			wsnp_JD_c514_781859	unm		0.122459	4.31597	17.1594	8.72091												wsnp_BM134363A_Ta_2_4	unm		0.0603453	3.99161	12.5733	6.10627
	IAAV8258	5A	86.91	0.026592	4.60535	16.5512	31.4316			wsnp_Ex_c21633_30782312	6A	6.98	0.122459	4.24724	16.822	8.72091											PH	IAAV7594	unm		0.00118198	6.61071	21.6863	32.0389
	Excalibur_c52319_257	2A	149.83	0.0600273	4.19406	14.7484	21.317			BS00093036_51	6A	6.98	0.122459	4.24724	16.822	8.72091												RAC875_c8661_692	unm		0.00118198	6.61071	21.6863	32.0389
	Kukri_c45628_892	7D	206.75	0.0600273	4.12643	14.4558	29.5178			Kukri_rep_c69422_54	unm		0.122459	4.19739	16.578	8.70391												wsnp_Ex_c7168_12311649	5A	57.93	0.00543099	5.77235	18.3192	23.51
	BS00022875_51	7D	203.58	0.0600273	4.12643	14.4558	29.5178		Percent reduction	wsnp_Ex_c33675_42124657	3B	94.89	0.046924	4.94512	19.3824	0.359128												wsnp_CAP7_c1321_664480	7A	148.43	0.00628883	5.40763	16.8966	25.4493
	CAP8_rep_c4857_90	7B	76.31	0.0600273	4.09206	14.3074	27.4954			wsnp_Ex_c8303_14001708	1A	55.8	0.046924	4.6842	18.1286	0.435473												IACX7848	7A	161.31	0.00628883	5.40763	16.8966	25.4493
	RAC875_rep_c106588_205	7D	149.97	0.0663593	4.01632	13.9817	29.3522			BS00022562_51	5A	30.4	0.046924	4.5348	17.4184	0.394403												wsnp_CAP7_c1321_664478	7A	148.43	0.00628883	5.40763	16.8966	25.4493
										Kukri_c542_1538	4B	0	0.046924	4.5348	17.4184	0.394403												CAP8_c1066_309	5A	57.93	0.0146241	4.97418	15.2393	19.4903
										RFL_Contig6075_618	4B	0	0.046924	4.5348	17.4184	0.394403												wsnp_BM134363A_Ta_2_4	unm		0.0414615	4.46361	13.3338	24.1144
										Tdurum_contig57324_104	5A	35.8	0.046924	4.5348	17.4184	0.394403												BS00071424_51	7A	137.39	0.0467251	4.36055	12.9553	21.3995
																											PL	IAAV7594	unm		0.000910515	6.72403	18.3685	64.8018
																												RAC875_c8661_692	unm		0.000910515	6.72403	18.3685	64.8018
																												wsnp_CAP7_c1321_664480	7A	148.43	0.00197574	5.93494	15.723	53.3258
																												IACX7848	7A	161.31	0.00197574	5.93494	15.723	53.3258
																												wsnp_CAP7_c1321_664478	7A	148.43	0.00197574	5.93494	15.723	53.3258
																												wsnp_BM134363A_Ta_2_4	unm		0.00197574	5.91047	15.6426	57.3326
																												BS00077768_51	2A	139.85	0.00956209	5.06767	12.9304	46.9008
																												BS00077769_51	2A	139.85	0.00956209	5.06767	12.9304	46.9008
																												BS00071424_51	7A	137.39	0.00956209	5.04955	12.8733	46.3175
																												wsnp_Ex_c7168_12311649	5A	57.93	0.0120537	4.90323	12.4144	41.7609
																												CAP8_c1066_309	5A	57.93	0.0384639	4.3579	10.7346	35.4363
																												wsnp_JD_c2578_3489735	2A	134.75	0.0637352	4.10079	9.95928	36.7008
																											SL	IAAV7594	unm		0.00790457	5.60377	14.1276	13.9545
																												RAC875_c8661_692	unm		0.00790457	5.60377	14.1276	13.9545
																												wsnp_CAP7_c1321_664480	7A	148.43	0.00790457	5.3875	13.4558	12.1014
																												IACX7848	7A	161.31	0.00790457	5.3875	13.4558	12.1014
																												wsnp_CAP7_c1321_664478	7A	148.43	0.00790457	5.3875	13.4558	12.1014
																												wsnp_BM134363A_Ta_2_4	unm		0.0244399	4.8181	11.7218	12.1804
																												BS00071424_51	7A	137.39	0.0332683	4.61722	11.122	10.5591
																												wsnp_Ex_c7168_12311649	5A	57.93	0.0350283	4.53263	10.8713	9.5756
																												BS00077768_51	2A	139.85	0.0350283	4.43993	10.5979	10.4258
																												BS00077769_51	2A	139.85	0.0350283	4.43993	10.5979	10.4258
																												CAP8_c1066_309	5A	57.93	0.0784319	4.04846	9.45812	8.15182
																											SLPS	wsnp_Ex_c7168_12311649	5A	57.93	0.0849898	5.05498	20.3968	12.6832
																											TILL	RAC875_rep_c69171_92	3B	8.95	0.0316786	5.00646	20.6258	10.1668
																												Ra_c58335_189	3B	12.65	0.0316786	5.00646	20.6258	10.1668
																												TA004185-0427	unm		0.0316786	5.00646	20.6258	10.1668
																												BS00098161_51	3D	4.56	0.0336615	4.77327	19.4419	11.3207
																												IACX4260	3B	51.07	0.0336615	4.75824	19.366	11.3207
																												BS00039935_51	4B	6.04	0.0429837	4.57289	18.4363	9.31444
																												Jagger_c7688_98	2B	134.46	0.0543857	4.34577	17.3099	9.31444
																												BS00011047_51	2B	134.46	0.0543857	4.34577	17.3099	9.05074
																												Excalibur_rep_c71645_94	3B	9.7	0.0683131	4.14984	16.3495	8.07939
																												RAC875_rep_c69171_241	3D	4.56	0.0683131	4.14984	16.3495	9.553
																												BobWhite_c12908_381	3B	34.61	0.0683991	4.1079	16.1453	7.334
																												IAAV8258	5A	86.91	0.0750315	4.02992	15.7669	6.78199
																											Percent reduction	wsnp_Ex_c19207_28125072	6A	69.6	0.0450727	4.86458	16.8778	0.560368
																												wsnp_Ex_c33675_42124657	3B	94.89	0.0450727	4.80092	16.6058	0.482725
																												wsnp_Ex_c8303_14001708	1A	55.8	0.0450727	4.52116	15.4207	0.642387
																												GENE-0581_156	5B	81.75	0.0450727	4.27462	14.3908	0.423913
																												IAAV8040	5B	81.75	0.0450727	4.27462	14.3908	0.423913
																												BS00110490_51	5B	81.75	0.0450727	4.27462	14.3908	0.423913
																												BS00022562_51	5A	30.4	0.0450727	4.22891	14.2014	0.536606
																												Kukri_c542_1538	4B	0	0.0450727	4.22891	14.2014	0.536606
																												RFL_Contig6075_618	4B	0	0.0450727	4.22891	14.2014	0.536606
																												Tdurum_contig57324_104	5A	35.8	0.0450727	4.22891	14.2014	0.536606
																												RAC875_rep_c72023_267	7A	58.94	0.0450727	4.18063	14.0018	0.405113
																												RFL_Contig854_2201	5A	30	0.0450727	4.11686	13.7389	0.476535
																												wsnp_Ex_c6094_10663424	6A	127.12	0.0450727	4.05155	13.4707	0.462204
																												wsnp_Ex_c33327_41834973	7A	58.94	0.0450727	4.03038	13.384	0.438303
																												D_GCE8AKX02IXEFJ_281	7A	194.94	0.0450727	4.00696	13.2882	0.477762
																												wsnp_RFL_Contig2402_1924907	7A	196.7	0.0450727	4.00696	13.2882	0.477762
																												D_GDS7LZN02I3554_251	7A	194.94	0.0450727	4.00696	13.2882	0.477762
																												BS00022688_51	7A	194.94	0.0450727	4.00696	13.2882	0.477762
																												RFL_Contig4176_605	7A	194.94	0.0450727	4.00696	13.2882	0.477762
																												Excalibur_c50584_358	7A	196.08	0.0450727	4.00696	13.2882	0.477762
																												Kukri_c11140_323	7A	196.7	0.0450727	4.00696	13.2882	0.477762
