# Supplementary material for: Genome-wide association mapping in bread wheat subjected to independent and combined high temperature and drought stress
Source: PLoS One. 2018 Jun 27;13(6):e0199121. doi: 10.1371/journal.pone.0199121 (PMC6021117; doi:10.1371/journal.pone.0199121)
Supplement: S8 Table — (XLSX) [file pone.0199121.s008.xlsx]

## Sheet: Sheet1
Chromosome	Marker ID	Position (cM)	Treatment	Trait	Bennett et al 2012	Bennett et al 2012b	Edea et al 2014	Arora et al 2017	Zanke et al. 2014	Li et al. 2015	Sukumaran et al. 2015	Zanke et al. 2015	Chen et al. 2016	Ain et al. 2016	Su et al.2016	Wang et al.2017	Turuspekov et al.2017
1B	wsnp_CAP11_c2596_1325540	154.84	HEAT	LA	Q.Yld.aww-1B (165)
2B	BS00011047_51	134.46	COMBO	TILL	Q.Ndvi.aww-2B (heat) (131),	Q.Tkw.aww-2B-2 (139)
			DROUGHT	SL
			HEAT	GY
				TILL
	Jagger_c7688_98	134.46	COMBO	TILL
			DROUGHT	SL
			HEAT	GY
				TILL
3B	BobWhite_c12908_381	34.61	COMBO	TILL			wPt5836 (Grain filling durantion 39.1cM)
			HEAT	GY
				TILL
	BobWhite_c16847_343	65.72	HEAT	BIOMASS					BobWhite_c19725_1329 (plant height, 70.09)		wsnp_Ex_rep_c69664_68618163 (GY, 71.34), Kukri_c48750_1372 (SPAD at grain filling, 61.89)	Kukri_c21467_571 (thousand-kernel weight, 62.57)	wsnp_JD_c8158_9193784 (kernel width, 62.57)	BS00074688_51 (days to heading, 65.55)		wsnp_Ex_c15944_24350833 (62.57cM) (Effective number of spikes per square meter), Excalibur_c15944_70 (Effective number of spikes per square meter)
				PEXT
				PL
				PEXT
				PL
	GENE-1587_448	62.67		PEXT
	IACX4260	51.07	COMBO	TILL
			HEAT	GY
				TILL
	TA001218-0519	65.72	HEAT	BIOMASS	Q.Yld.aww-3B-1, Q.Kpsm.aww-3B-1, Q.Tkw.aww-3B, Q.Ndvi.aww-3B (Irr) (74)
	wsnp_BE489326B_Ta_2_2			BIOMASS
	wsnp_BE498786B_Ta_2_1	62.57	HEAT	PEXT		Q.Hi.aww-3B (84) Q.Ctgf.aww-3B-1 (Irr) (74)
				PL
	Excalibur_c18172_2105	80.13	DROUGHT	GPS	Q.Yld.aww-3B-1(Grain Yield), Q.Kpsm.aww-3B-1, (Kernal per spike) Q.Tkw.aww-3B, (Thousand grain weight)Q.Ndvi.aww-3B (NDVI) (74 cM)
3D	Kukri_c8913_655	119.41	DROUGHT	HI				AT_8483 121.4cM (Grain yield)
5A	BS00065292_51	79.92	COMBO	HI												BS00073670_51, (84.13 cM) wsnp_Ex_c1138_218552 (86.36 cM), Tdurum_contig71499_211 (86.36 cM),(Thousand grain weight)
	BS00110075_51	76.81	CONTROL	GPS
				GW
				HI
	IAAV2328	80.63	COMBO	HI					wsnp_BF293620A_Ta_2_3 (plant height, 90.54)		Kukri_c9411_676 (days to heading and anthesis, 90.54)
	IAAV8258	86.91	COMBO	TILL
			CONTROL	PH
				SLP
				TILL
			DROUGHT	AWL
				HI
				LA
				SLP
				TILL
			HEAT	DTH
				DTM
				HI
				TILL
	wsnp_Ra_c17216_26044790	76.81	CONTROL	GPS								wsnp_Ra_c4418_8012732 (thousand-kernel weight, 126.40)
				GW
				HI
7A	BS00033442_51	126.4	COMBO	PEXT						wsnp_JD_c14118_13933380, wsnp_Ex_c11636_18742884, wsnp_be488670A_Ta_2_1 (grain yield, 126.80)						Kukri_c14516_224 (130.27), Tdurum_contig10002_533 (130.27), BS00108184_51(130.27) (Kernal per spike), IWB49677 (Stress tolerance index) (130,3 cM)
	BS00071424_51	137.39	COMBO	AWL
				BIOMASS
				DTH
				DTM
				GPS
				GY
				LA
				PEXT
				PH
				PL
				SL
			DROUGHT	DTA
				GW
				PEXT
	BS00084370_51	126.8	COMBO	PEXT
	IACX7848	161.31	COMBO	AWL						wsnp_Ex_c11047_17915103 - wsnp_Ku_c8437_14341371 (thousand-kernel weight, 150.54-178.42cM)
				BIOMASS
				DTA
				DTH
				DTM
				GPS
				GY
				LA
				PEXT
				PH
				PL
				SL
			DROUGHT	DTA
				DTM
				GW
				PEXT
	wsnp_CAP7_c1321_664478	148.43	COMBO	AWL
				BIOMASS
				DTA
				DTH
				DTM
				GPS
				GY
				LA
				PEXT
				PH
				PL
				SL
			DROUGHT	DTA
				DTM
				GW
			DROUGHT	PEXT
	wsnp_CAP7_c1321_664480	148.43	COMBO	AWL
				BIOMASS
				DTA
				DTH
				DTM
				GPS
				GY
				LA
				PEXT
				PH
				PL
				SL
			DROUGHT	DTA
				DTM
				GW
				PEXT
7B	CAP8_rep_c4857_90	76.31	CONTROL	PH			wPt ….at 69.6 cM (Grain yield)
				SL
				SLP
				TILL
			DROUGHT	AWL
				HI
				LA
7D	RAC875_rep_c106588_205	149.97	CONTROL	PL													AX-94539237 (Plant height, Peduncle length) 150.63
				SL
				TILL
			DROUGHT	AWL
				HI
				LA
				PL
	GENE-2220_165	161.13	CONTROL	SL
